# Supplementary material for: Incidence of Candidemia Is Higher in COVID-19 versus Non-COVID-19 Patients, but Not Driven by Intrahospital Transmission
Source: J Fungi (Basel). 2022 Mar 16;8(3):305. doi: 10.3390/jof8030305 (PMC8950429; doi:10.3390/jof8030305)
Supplement: Supplementary file 1 [file jof-08-00305-s001.zip]

Archive with 1 entries (1 files):
- jof-1615604-supplementary.xlsx
