# Supplementary material for: Incidence of Candidemia Is Higher in COVID-19 versus Non-COVID-19 Patients, but Not Driven by Intrahospital Transmission
Source: J Fungi (Basel). 2022 Mar 16;8(3):305. doi: 10.3390/jof8030305 (PMC8950429; doi:10.3390/jof8030305)
Supplement: Supplementary file 1 [file jof-08-00305-s001.zip › jof-1615604-supplementary.xlsx]

## Sheet: MIC distributions of the drugs 
	≤0.001	0.002	0.004	0.008	0.016	0.03	0.06	0.125	0.25	0.5	1	2	4	8	16	32	≥64
C. albicans (n=62)
Amphotericin B	-	-	0	0	0	0	1	25	29	7	0	0	0	0	-	-	-
Fluconazole	-	-	-	-	-	-	4	32	23	2	0	0	0	0	0	0	1
Voriconazole	2	9	35	12	3	1	0	0	0	0	0	0	0	0	-	-	-
Posaconazole	0	0	1	25	34	2	0	0	0	0	0	0	0	0	-	-	-
Isavuconazole	9	28	20	4	0	0	0	0	0	0	0	0	0	1	-	-	-
Micafungin	1	11	38	3	9	0	0	0	0	0	0	0	0	0	-	-	-
Anidulafungin	0	17	33	5	7	0	0	0	0	0	0	0	0	0	-	-	-
Ibrexafungerp	0	0	0	0	1	17	36	8	0	0	0	0	0	0	-	-	-
C. parapsilosis (n=16)
Amphotericin B	-	-	0	0	0	0	3	3	4	5	1	0	0	0	-	-	-
Fluconazole	-	-	-	-	-	-	0	0	6	8	2	0	0	0	0	0	0
Voriconazole	0	0	1	8	7	0	0	0	0	0	0	0	0	0	-	-	-
Posaconazole	0	0	0	2	3	8	3	0	0	0	0	0	0	0	-	-	-
Isavuconazole	0	3	5	5	3	0	0	0	0	0	0	0	0	0	-	-	-
Micafungin	0	0	0	0	0	0	0	0	0	3	12	1	0	0	-	-	-
Anidulafungin	0	0	0	0	0	0	0	0	0	0	8	8	0	0	-	-	-
Ibrexafungerp	0	0	0	0	0	0	0	1	12	2	1	0	0	0	-	-	-
C. glabrata(n=12)
Amphotericin B	-	-	0	0	0	0	0	1	10	1	0	0	0	0	-	-	-
Fluconazole	-	-	-	-	-	-	0	0	0	0	0	0	3	6	1	1	1
Voriconazole	0	0	0	0	0	0	3	4	3	0	1	0	0	1	-	-	-
Posaconazole	0	0	0	0	0	0	1	0	4	5	0	1	0	1	-	-	-
Isavuconazole	0	0	0	0	0	1	1	5	3	0	1	0	0	1	-	-	-
Micafungin	0	0	0	9	2	0	0	0	1	0	0	0	0	0	-	-	-
Anidulafungin	0	0	0	0	1	8	2	0	0	0	0	1	0	0	-	-	-
Ibrexafungerp	0	0	0	0	0	0	0	0	5	7	0	0	0	0	-	-	-
C. tropicalis (n=10)
Amphotericin B	-	-	0	0	0	0	1	1	6	2	0	0	0	0	-	-	-
Fluconazole	-	-	-	-	-	-	0	1	5	4	0	0	0	0	0	0	0
Voriconazole	0	0	1	0	5	4	0	0	0	0	0	0	0	0	-	-	-
Posaconazole	0	0	0	3	6	1	0	0	0	0	0	0	0	0	-	-	-
Isavuconazole	0	1	6	3	0	0	0	0	0	0	0	0	0	0	-	-	-
Micafungin	0	1	0	0	9	0	0	0	0	0	0	0	0	0	-	-	-
Anidulafungin	0	1	0	1	6	2	0	0	0	0	0	0	0	0	-	-	-
Ibrexafungerp	0	0	0	0	0	0	1	1	2	4	2	0	0	0	-	-	-
C. krusei (n=5)
Amphotericin B	-	-	0	0	0	0	0	0	0	5	0	0	0	0	-	-	-
Fluconazole	-	-	-	-	-	-	0	0	0	0	0	0	0	0	0	3	2
Voriconazole	0	0	0	0	0	0	0	0	4	1	0	0	0	0	-	-	-
Posaconazole	0	0	0	0	0	0	0	2	3	0	0	0	0	0	-	-	-
Isavuconazole	0	0	0	0	0	0	1	1	3	0	0	0	0	0	-	-	-
Micafungin	0	0	0	0	0	0	3	2	0	0	0	0	0	0	-	-	-
Anidulafungin	0	0	0	0	0	4	1	0	0	0	0	0	0	0	-	-	-
Ibrexafungerp	0	0	0	0	0	0	0	0	0	3	2	0	0	0	-	-	-
C. kefyr(n=1) MICs, in mg/L: AMB=0.5, FLU=0.5, VOR=0.016, POS=0.125, ISA=0.004, MICA and ANI=0.03, IBREXA=1
Cells in gray indicate resistant or non-wild-type isolates
